# Supplementary material for: Investigating the Use of a Liquid Immunogenic Fiducial Eluter Biomaterial in Cervical Cancer Treatment
Source: Cancers (Basel). 2024 Mar 20;16(6):1212. doi: 10.3390/cancers16061212 (PMC10969426; doi:10.3390/cancers16061212)
Supplement: Supplementary file 1 [file cancers-16-01212-s001.zip]

Archive with 5 entries (5 files):
- Table S3.pdf
- Table S4.pdf
- Table S5.pdf
- Table S6.pdf
- Tables S1-S2.pdf
